# Supplementary material for: Real Time Breath Analysis Using Portable Gas Chromatography for Adult Asthma Phenotypes
Source: Metabolites. 2021 Apr 23;11(5):265. doi: 10.3390/metabo11050265 (PMC8145057; doi:10.3390/metabo11050265)
Supplement: Supplementary file 1 [file metabolites-11-00265-s001.zip]

Archive with 1 entries (1 files):
- metabolites-1162653-SI.pdf
